# Supplementary material for: Synthesis, X-ray crystal structure, Hirshfeld surface analysis and DFT studies of (E)-N′-(2-bromo­benzyl­idene)-4-methylbenzohydrazide
Source: Acta Crystallogr E Crystallogr Commun. 2019 Jan 4;75(Pt 2):109–14. doi: 10.1107/S2056989018017978 (PMC6362670; doi:10.1107/S2056989018017978)
Supplement: Supplementary file 1 [file e-75-00109-sup1.cif]

##############################################################################
#                                                                            #
# This CIF contains the data in a paper accepted for publication in          #
# Acta Crystallographica Section E. It conforms to the requirements of       #
# Notes for Authors for Acta Crystallographica Section E, and has been       #
# peer reviewed under the auspices of the IUCr Commission on Journals.       #
#                                                                            #
# Full details of the Crystallographic Information File format               #
# are given in the paper "The Crystallographic Information File (CIF):       #
# a New Standard Archive File for Crystallography" by S. R. Hall, F. H.      #
# Allen and I. D. Brown [Acta Cryst. (1991), A47, 655-685].                  #
#                                                                            #
# The current version of the core CIF dictionary is obtainable from          #
# ftp://ftp.iucr.org/pub/cif_core.dic.                                       #
#                                                                            #
# Software is freely available for graphical display of the structure(s)     #
# in this CIF. For information consult the CIF software page                 #
# http://www.iucr.org/resources/cif/software.                                #
#                                                                            #
# This file may be used for bona fide research purposes within the           #
# scientific community so long as proper attribution is given to the journal # 
# article from which it was obtained.                                        #
#                                                                            #
##############################################################################
data_global
_audit_creation_method     'form.cif (version 2.0)'
_journal_data_validation_number     ?
_journal_date_recd_electronic     2018-11-12
_journal_date_accepted     2018-12-19
_journal_name_full     'Acta Crystallographica, Section E'
_journal_year     2019
_journal_volume     75
_journal_issue      2
_journal_page_first     109
_journal_page_last     114
_journal_paper_category     GO
_journal_paper_doi     10.1107/S2056989018017978
_journal_coeditor_code     LH5887
_publ_contact_author_name     'Chidambaram Arunagiri'
_publ_contact_author_address
;
PG & Research Department of Physics
Periyar E.V.R. College (Autonomous)
Tiruchirappalli- 620 023
Tamil Nadu, India.
;
_publ_contact_author_email     'arunasuba03@gmail.com'
_publ_contact_author_fax     ?
_publ_contact_author_phone      918903178736
data_I
_database_code_depnum_ccdc_archive 'CCDC 1580647'
_audit_creation_method     SHELXL-97
_chemical_name_systematic
;
(<i>E</i>)-4-Methyl-<i>N</i>'-(2-bromobenzylidene)benzohydrazide
;
_chemical_name_common
;
(<i>E</i>)-<i>N</i>'-(2-Bromobenzylidene)-4-methylbenzohydrazide
;
_chemical_formula_moiety     'C15 H13 Br N2 O'
_chemical_formula_sum     'C15 H13 Br N2 O'
_chemical_formula_iupac     'C15 H13 Br N2 O'
_chemical_formula_weight     317.18
_chemical_melting_point     ?
_symmetry_cell_setting     orthorhombic
_symmetry_space_group_name_H-M     'P n a 21'
_symmetry_space_group_name_Hall     'P 2c -2n'
loop_
    _symmetry_equiv_pos_as_xyz
    'x, y, z'
    '-x, -y, z+1/2'
    'x+1/2, -y+1/2, z'
    '-x+1/2, y+1/2, z+1/2'
_cell_length_a     9.6002(10)
_cell_length_b     11.5584(13)
_cell_length_c     12.5823(12)
_cell_angle_alpha     90.00
_cell_angle_beta     90.00
_cell_angle_gamma     90.00
_cell_volume     1396.2(3)
_cell_formula_units_Z     4
_cell_measurement_reflns_used     6594
_cell_measurement_theta_min     2.39
_cell_measurement_theta_max     26.00
_cell_measurement_temperature     296(2)
_exptl_crystal_description     block
_exptl_crystal_colour     brown
_exptl_crystal_size_max     0.30
_exptl_crystal_size_mid     0.25
_exptl_crystal_size_min     0.20
_exptl_crystal_density_diffrn     1.509
_exptl_crystal_density_meas     ?
_exptl_crystal_density_method     'not measured'
_exptl_crystal_F_000     640
_exptl_absorpt_coefficient_mu     2.937
_exptl_absorpt_correction_type     multi-scan
_exptl_absorpt_process_details
;
(SADABS; Bruker, 2004)
;
_exptl_absorpt_correction_T_min     0.4728
_exptl_absorpt_correction_T_max     0.5911
_exptl_special_details     ?
_diffrn_ambient_temperature     296(2)
_diffrn_radiation_type     MoK\a
_diffrn_radiation_wavelength     0.71073
_diffrn_radiation_source     'fine-focus sealed tube'
_diffrn_radiation_monochromator     graphite
_diffrn_measurement_device_type     'Bruker Kappa APEXII CCD'
_diffrn_measurement_method     '\w and \f scan'
_diffrn_detector_area_resol_mean     ?
_diffrn_reflns_number     17816
_diffrn_reflns_av_R_equivalents     0.0349
_diffrn_reflns_av_sigmaI/netI     0.0325
_diffrn_reflns_theta_min     2.39
_diffrn_reflns_theta_max     26.00
_diffrn_reflns_theta_full     26.00
_diffrn_measured_fraction_theta_max     1.000
_diffrn_measured_fraction_theta_full     1.000
_diffrn_reflns_limit_h_min     -11
_diffrn_reflns_limit_h_max     11
_diffrn_reflns_limit_k_min     -14
_diffrn_reflns_limit_k_max     14
_diffrn_reflns_limit_l_min     -15
_diffrn_reflns_limit_l_max     15
_diffrn_standards_number     ?
_diffrn_standards_interval_count     ?
_diffrn_standards_interval_time     ?
_diffrn_standards_decay_%     ?
_refine_special_details
;
 Refinement of F^2^ against ALL reflections.  The weighted R-factor wR and
 goodness of fit S are based on F^2^, conventional R-factors R are based
 on F, with F set to zero for negative F^2^. The threshold expression of
 F^2^ > 2sigma(F^2^) is used only for calculating R-factors(gt) etc. and is
 not relevant to the choice of reflections for refinement.  R-factors based
 on F^2^ are statistically about twice as large as those based on F, and R-
 factors based on ALL data will be even larger.
;
_reflns_number_total     2744
_reflns_number_gt     1837
_reflns_threshold_expression     >2sigma(I)
_refine_ls_structure_factor_coef     Fsqd
_refine_ls_matrix_type     full
_refine_ls_R_factor_all     0.0763
_refine_ls_R_factor_gt     0.0365
_refine_ls_wR_factor_gt     0.0723
_refine_ls_wR_factor_ref     0.0974
_refine_ls_goodness_of_fit_ref     1.095
_refine_ls_restrained_S_all     1.094
_refine_ls_number_reflns     2744
_refine_ls_number_parameters     176
_refine_ls_number_restraints     2
_refine_ls_hydrogen_treatment     mixed
_refine_ls_weighting_scheme     calc
_refine_ls_weighting_details
         'calc w=1/[\s^2^(Fo^2^)+(0.0208P)^2^+2.2419P] where P=(Fo^2^+2Fc^2^)/3'
_atom_sites_solution_hydrogens     geom
_atom_sites_solution_primary     direct
_atom_sites_solution_secondary     difmap
_refine_ls_shift/su_max     0.000
_refine_ls_shift/su_mean     0.000
_refine_diff_density_max     0.424
_refine_diff_density_min     -0.468
_refine_ls_extinction_method     none
_refine_ls_extinction_coef     ?
loop_
    _atom_type_symbol
    _atom_type_description
    _atom_type_scat_dispersion_real
    _atom_type_scat_dispersion_imag
    _atom_type_scat_source
    'C' 'C' 0.0033 0.0016
                         'International Tables Vol C Tables 4.2.6.8 and 6.1.1.4'
    'H' 'H' 0.0000 0.0000
                         'International Tables Vol C Tables 4.2.6.8 and 6.1.1.4'
    'N' 'N' 0.0061 0.0033
                         'International Tables Vol C Tables 4.2.6.8 and 6.1.1.4'
    'O' 'O' 0.0106 0.0060
                         'International Tables Vol C Tables 4.2.6.8 and 6.1.1.4'
    'Br' 'Br' -0.2901 2.4595
                         'International Tables Vol C Tables 4.2.6.8 and 6.1.1.4'
_computing_data_collection
;
APEX2 (Bruker, 2004)
;
_computing_cell_refinement
;
APEX2 and SAINT (Bruker, 2004)
;
_computing_data_reduction
;
SAINT and XPREP (Bruker, 2004)
;
_computing_structure_solution
;
SIR97 (Altomare <i>et al.</i>,  1999)
;
_computing_structure_refinement
;
SHELXL014 (Sheldrick, 2015)
;
_computing_molecular_graphics
;
ORTEP3 for Windows (Farrugia, 2012)
;
_computing_publication_material
;
SHELXL2014 (Sheldrick, 2015)
;
loop_
    _atom_site_type_symbol
    _atom_site_label
    _atom_site_fract_x
    _atom_site_fract_y
    _atom_site_fract_z
    _atom_site_U_iso_or_equiv
    _atom_site_adp_type
    _atom_site_calc_flag
    _atom_site_refinement_flags
    _atom_site_occupancy
    _atom_site_symmetry_multiplicity
    _atom_site_disorder_assembly
    _atom_site_disorder_group
    Br Br1 0.27412(5) 0.49846(5) 0.50267(12) 0.06555(18) Uani d . 1 1 . .
    O O1 0.7807(3) 0.1961(4) 0.2048(3) 0.0633(11) Uani d . 1 1 . .
    N N1 0.5643(4) 0.2641(4) 0.2337(3) 0.0430(10) Uani d D 1 1 . .
    N N2 0.5965(5) 0.2925(4) 0.3373(3) 0.0464(11) Uani d . 1 1 . .
    C C1 0.6174(5) 0.1750(4) 0.0649(3) 0.0390(10) Uani d . 1 1 . .
    C C2 0.6886(5) 0.0846(4) 0.0191(5) 0.0529(14) Uani d . 1 1 . .
    H H2 0.7632 0.0514 0.0551 0.064 Uiso calc R 1 1 . .
    C C3 0.6512(7) 0.0427(5) -0.0791(5) 0.0632(15) Uani d . 1 1 . .
    H H3 0.7000 -0.0193 -0.1080 0.076 Uiso calc R 1 1 . .
    C C4 0.5433(6) 0.0907(5) -0.1352(4) 0.0546(14) Uani d . 1 1 . .
    C C5 0.4721(6) 0.1827(5) -0.0902(4) 0.0526(13) Uani d . 1 1 . .
    H H5 0.3987 0.2165 -0.1271 0.063 Uiso calc R 1 1 . .
    C C6 0.5085(4) 0.2251(4) 0.0089(5) 0.0446(10) Uani d . 1 1 . .
    H H6 0.4599 0.2872 0.0378 0.054 Uiso calc R 1 1 . .
    C C7 0.4998(11) 0.0447(6) -0.2424(6) 0.0834(19) Uani d . 1 1 . .
    H H7C 0.4230 0.0894 -0.2689 0.125 Uiso calc R 1 1 . .
    H H7A 0.4723 -0.0348 -0.2356 0.125 Uiso calc R 1 1 . .
    H H7B 0.5766 0.0503 -0.2910 0.125 Uiso calc R 1 1 . .
    C C8 0.6621(5) 0.2130(4) 0.1724(4) 0.0429(11) Uani d . 1 1 . .
    C C9 0.4964(5) 0.3296(4) 0.3937(4) 0.0446(12) Uani d . 1 1 . .
    H H9 0.4093 0.3413 0.3632 0.053 Uiso calc R 1 1 . .
    C C10 0.5182(5) 0.3543(3) 0.5071(5) 0.0435(10) Uani d . 1 1 . .
    C C11 0.4290(6) 0.4236(4) 0.5651(4) 0.0530(13) Uani d . 1 1 . .
    C C12 0.4514(8) 0.4419(5) 0.6726(4) 0.0726(19) Uani d . 1 1 . .
    H H12 0.3908 0.4882 0.7115 0.087 Uiso calc R 1 1 . .
    C C13 0.5642(9) 0.3908(6) 0.7213(5) 0.082(2) Uani d . 1 1 . .
    H H13 0.5807 0.4039 0.7931 0.098 Uiso calc R 1 1 . .
    C C14 0.6504(9) 0.3224(6) 0.6660(5) 0.083(2) Uani d . 1 1 . .
    H H14 0.7239 0.2857 0.7004 0.100 Uiso calc R 1 1 . .
    C C15 0.6313(7) 0.3059(5) 0.5591(4) 0.0608(15) Uani d . 1 1 . .
    H H15 0.6951 0.2617 0.5210 0.073 Uiso calc R 1 1 . .
    H H1 0.480(3) 0.268(5) 0.217(4) 0.051(16) Uiso d D 1 1 . .
loop_
    _atom_site_aniso_label
    _atom_site_aniso_U_11
    _atom_site_aniso_U_22
    _atom_site_aniso_U_33
    _atom_site_aniso_U_12
    _atom_site_aniso_U_13
    _atom_site_aniso_U_23
    Br1 0.0673(3) 0.0624(3) 0.0669(3) 0.0056(3) 0.0118(6) -0.0006(3)
    O1 0.0301(18) 0.111(3) 0.049(2) 0.006(2) -0.0069(16) 0.001(2)
    N1 0.033(2) 0.061(3) 0.035(2) -0.001(2) -0.0091(19) -0.003(2)
    N2 0.045(3) 0.058(3) 0.035(2) 0.000(2) -0.009(2) -0.002(2)
    C1 0.035(2) 0.049(3) 0.033(2) -0.004(2) 0.001(2) 0.003(2)
    C2 0.046(3) 0.058(3) 0.055(4) 0.011(2) 0.003(3) 0.006(3)
    C3 0.067(4) 0.059(3) 0.063(4) 0.002(3) 0.008(3) -0.008(3)
    C4 0.061(3) 0.062(3) 0.041(3) -0.013(3) 0.005(3) -0.007(3)
    C5 0.052(3) 0.066(3) 0.040(3) -0.001(3) -0.013(2) -0.001(3)
    C6 0.038(2) 0.055(3) 0.041(2) 0.0026(19) -0.005(3) -0.003(3)
    C7 0.097(4) 0.095(5) 0.058(3) -0.016(6) -0.009(3) -0.021(5)
    C8 0.029(2) 0.059(3) 0.040(3) -0.003(2) 0.000(2) 0.008(2)
    C9 0.049(3) 0.046(3) 0.039(3) -0.003(2) -0.013(2) -0.002(2)
    C10 0.057(3) 0.041(2) 0.033(2) -0.008(2) -0.006(3) -0.002(3)
    C11 0.070(4) 0.045(3) 0.043(3) -0.014(3) 0.000(3) -0.002(2)
    C12 0.116(6) 0.059(4) 0.042(4) -0.021(4) 0.016(4) -0.006(3)
    C13 0.152(7) 0.059(4) 0.034(3) -0.030(4) -0.021(4) -0.003(3)
    C14 0.117(6) 0.082(5) 0.050(4) -0.001(5) -0.043(4) 0.002(4)
    C15 0.075(4) 0.054(3) 0.053(3) -0.002(3) -0.020(3) 0.003(3)
_geom_special_details
;
 All esds (except the esd in the dihedral angle between two l.s. planes)
 are estimated using the full covariance matrix.  The cell esds are taken
 into account individually in the estimation of esds in distances, angles
 and torsion angles; correlations between esds in cell parameters are only
 used when they are defined by crystal symmetry.  An approximate (isotropic)
 treatment of cell esds is used for estimating esds involving l.s. planes.
;
loop_
    _geom_bond_atom_site_label_1
    _geom_bond_atom_site_label_2
    _geom_bond_site_symmetry_2
    _geom_bond_distance
    _geom_bond_publ_flag
    Br1 C11 . 1.891(6) ?
    O1 C8 . 1.225(6) ?
    N1 C8 . 1.351(6) ?
    N1 N2 . 1.379(5) ?
    N1 H1 . 0.837(19) ?
    N2 C9 . 1.270(6) ?
    C1 C2 . 1.375(7) ?
    C1 C6 . 1.389(6) ?
    C1 C8 . 1.485(6) ?
    C2 C3 . 1.375(8) ?
    C2 H2 . 0.9300 ?
    C3 C4 . 1.371(8) ?
    C3 H3 . 0.9300 ?
    C4 C5 . 1.386(7) ?
    C4 C7 . 1.508(9) ?
    C5 C6 . 1.384(8) ?
    C5 H5 . 0.9300 ?
    C6 H6 . 0.9300 ?
    C7 H7C . 0.9600 ?
    C7 H7A . 0.9600 ?
    C7 H7B . 0.9600 ?
    C9 C10 . 1.470(8) ?
    C9 H9 . 0.9300 ?
    C10 C11 . 1.381(7) ?
    C10 C15 . 1.386(7) ?
    C11 C12 . 1.385(7) ?
    C12 C13 . 1.378(10) ?
    C12 H12 . 0.9300 ?
    C13 C14 . 1.340(10) ?
    C13 H13 . 0.9300 ?
    C14 C15 . 1.370(8) ?
    C14 H14 . 0.9300 ?
    C15 H15 . 0.9300 ?
loop_
    _geom_angle_atom_site_label_1
    _geom_angle_atom_site_label_2
    _geom_angle_atom_site_label_3
    _geom_angle_site_symmetry_1
    _geom_angle_site_symmetry_3
    _geom_angle
    _geom_angle_publ_flag
    C8 N1 N2 . . 119.2(4) ?
    C8 N1 H1 . . 123(4) ?
    N2 N1 H1 . . 117(4) ?
    C9 N2 N1 . . 116.0(4) ?
    C2 C1 C6 . . 118.6(5) ?
    C2 C1 C8 . . 117.6(4) ?
    C6 C1 C8 . . 123.8(5) ?
    C1 C2 C3 . . 121.0(5) ?
    C1 C2 H2 . . 119.5 ?
    C3 C2 H2 . . 119.5 ?
    C4 C3 C2 . . 121.2(5) ?
    C4 C3 H3 . . 119.4 ?
    C2 C3 H3 . . 119.4 ?
    C3 C4 C5 . . 118.2(5) ?
    C3 C4 C7 . . 121.8(6) ?
    C5 C4 C7 . . 120.0(6) ?
    C6 C5 C4 . . 121.1(5) ?
    C6 C5 H5 . . 119.5 ?
    C4 C5 H5 . . 119.5 ?
    C5 C6 C1 . . 120.0(5) ?
    C5 C6 H6 . . 120.0 ?
    C1 C6 H6 . . 120.0 ?
    C4 C7 H7C . . 109.5 ?
    C4 C7 H7A . . 109.5 ?
    H7C C7 H7A . . 109.5 ?
    C4 C7 H7B . . 109.5 ?
    H7C C7 H7B . . 109.5 ?
    H7A C7 H7B . . 109.5 ?
    O1 C8 N1 . . 121.7(4) ?
    O1 C8 C1 . . 121.6(4) ?
    N1 C8 C1 . . 116.6(4) ?
    N2 C9 C10 . . 120.1(4) ?
    N2 C9 H9 . . 120.0 ?
    C10 C9 H9 . . 120.0 ?
    C11 C10 C15 . . 118.1(5) ?
    C11 C10 C9 . . 122.5(5) ?
    C15 C10 C9 . . 119.4(5) ?
    C10 C11 C12 . . 120.5(6) ?
    C10 C11 Br1 . . 122.2(4) ?
    C12 C11 Br1 . . 117.2(5) ?
    C13 C12 C11 . . 119.4(6) ?
    C13 C12 H12 . . 120.3 ?
    C11 C12 H12 . . 120.3 ?
    C14 C13 C12 . . 120.5(6) ?
    C14 C13 H13 . . 119.8 ?
    C12 C13 H13 . . 119.8 ?
    C13 C14 C15 . . 120.6(7) ?
    C13 C14 H14 . . 119.7 ?
    C15 C14 H14 . . 119.7 ?
    C14 C15 C10 . . 120.8(6) ?
    C14 C15 H15 . . 119.6 ?
    C10 C15 H15 . . 119.6 ?
loop_
    _geom_torsion_atom_site_label_1
    _geom_torsion_atom_site_label_2
    _geom_torsion_atom_site_label_3
    _geom_torsion_atom_site_label_4
    _geom_torsion_site_symmetry_1
    _geom_torsion_site_symmetry_2
    _geom_torsion_site_symmetry_3
    _geom_torsion_site_symmetry_4
    _geom_torsion
    _geom_torsion_publ_flag
    C8 N1 N2 C9 . . . . -173.3(5) ?
    C6 C1 C2 C3 . . . . -1.5(7) ?
    C8 C1 C2 C3 . . . . 178.4(5) ?
    C1 C2 C3 C4 . . . . 1.0(8) ?
    C2 C3 C4 C5 . . . . -0.2(8) ?
    C2 C3 C4 C7 . . . . -179.2(6) ?
    C3 C4 C5 C6 . . . . -0.1(8) ?
    C7 C4 C5 C6 . . . . 178.9(6) ?
    C4 C5 C6 C1 . . . . -0.3(8) ?
    C2 C1 C6 C5 . . . . 1.1(7) ?
    C8 C1 C6 C5 . . . . -178.8(5) ?
    N2 N1 C8 O1 . . . . -3.5(7) ?
    N2 N1 C8 C1 . . . . 174.6(4) ?
    C2 C1 C8 O1 . . . . 24.6(7) ?
    C6 C1 C8 O1 . . . . -155.5(5) ?
    C2 C1 C8 N1 . . . . -153.6(5) ?
    C6 C1 C8 N1 . . . . 26.3(7) ?
    N1 N2 C9 C10 . . . . 175.7(4) ?
    N2 C9 C10 C11 . . . . 161.4(5) ?
    N2 C9 C10 C15 . . . . -19.2(7) ?
    C15 C10 C11 C12 . . . . -1.2(7) ?
    C9 C10 C11 C12 . . . . 178.2(5) ?
    C15 C10 C11 Br1 . . . . 178.1(4) ?
    C9 C10 C11 Br1 . . . . -2.5(6) ?
    C10 C11 C12 C13 . . . . 0.4(8) ?
    Br1 C11 C12 C13 . . . . -178.9(5) ?
    C11 C12 C13 C14 . . . . -1.1(10) ?
    C12 C13 C14 C15 . . . . 2.8(11) ?
    C13 C14 C15 C10 . . . . -3.6(10) ?
    C11 C10 C15 C14 . . . . 2.8(8) ?
    C9 C10 C15 C14 . . . . -176.6(6) ?
loop_
    _geom_hbond_atom_site_label_D
    _geom_hbond_atom_site_label_H
    _geom_hbond_atom_site_label_A
    _geom_hbond_site_symmetry_A
    _geom_hbond_distance_DH
    _geom_hbond_distance_HA
    _geom_hbond_distance_DA
    _geom_hbond_angle_DHA
    N1 H1 O1 3_455 0.84(3) 1.96(3) 2.785(5) 167(5)
    C9 H9 O1 3_455 0.93 2.38 3.166(6) 142
_iucr_refine_instructions_details
;
TITL 3 in Pna21
CELL  0.71073   9.6002  11.5584  12.5823   90.000   90.000   90.000
ZERR     4.00   0.0010   0.0013   0.0012    0.000    0.000    0.000
LATT  -1
SYMM  - X, - Y, 1/2 + Z
SYMM  1/2 + X, 1/2 - Y,   Z
SYMM  1/2 - X, 1/2 + Y, 1/2 + Z
SFAC  C    H    N    O    BR
UNIT  60   52   8    4    4
MERG   2
OMIT    -3.00  52.00
EQIV $1 x-1/2, -y-1/2, z
HTAB C9 O1_$1
HTAB N1 O1_$1
dfix 0.85 0.02 n1 h1
FMAP   2
PLAN   20
SIZE     0.20   0.25   0.30
ACTA
BOND
BOND   $H
CONF
L.S.  10
TEMP    23.00
WGHT    0.020600    2.252200
FVAR       0.61843
BR1   5    0.274121    0.498464    0.502668    11.00000    0.06728    0.06244 =
         0.06693   -0.00059    0.01179    0.00559
O1    4    0.780729    0.196103    0.204825    11.00000    0.03006    0.11118 =
         0.04875    0.00144   -0.00694    0.00633
N1    3    0.564264    0.264149    0.233714    11.00000    0.03347    0.06073 =
         0.03469   -0.00293   -0.00906   -0.00059
N2    3    0.596509    0.292460    0.337283    11.00000    0.04547    0.05825 =
         0.03547   -0.00156   -0.00866   -0.00031
C1    1    0.617398    0.174966    0.064946    11.00000    0.03501    0.04901 =
         0.03299    0.00302    0.00080   -0.00418
C2    1    0.688602    0.084642    0.019135    11.00000    0.04598    0.05807 =
         0.05476    0.00582    0.00325    0.01050
AFIX  43
H2    2    0.763162    0.051383    0.055099    11.00000   -1.20000
AFIX   0
C3    1    0.651200    0.042731   -0.079108    11.00000    0.06723    0.05935 =
         0.06316   -0.00776    0.00848    0.00217
AFIX  43
H3    2    0.700012   -0.019254   -0.107986    11.00000   -1.20000
AFIX   0
C4    1    0.543296    0.090660   -0.135221    11.00000    0.06058    0.06181 =
         0.04134   -0.00659    0.00502   -0.01257
C5    1    0.472133    0.182701   -0.090154    11.00000    0.05174    0.06562 =
         0.04031   -0.00055   -0.01318   -0.00115
AFIX  43
H5    2    0.398738    0.216505   -0.127072    11.00000   -1.20000
AFIX   0
C6    1    0.508455    0.225147    0.008855    11.00000    0.03786    0.05477 =
         0.04120   -0.00315   -0.00511    0.00257
AFIX  43
H6    2    0.459943    0.287244    0.037823    11.00000   -1.20000
AFIX   0
C7    1    0.499833    0.044732   -0.242425    11.00000    0.09740    0.09490 =
         0.05783   -0.02064   -0.00893   -0.01613
AFIX  33
H7C   2    0.422960    0.089378   -0.268863    11.00000   -1.50000
H7A   2    0.472252   -0.034758   -0.235618    11.00000   -1.50000
H7B   2    0.576628    0.050346   -0.291021    11.00000   -1.50000
AFIX   0
C8    1    0.662093    0.213005    0.172416    11.00000    0.02907    0.05941 =
         0.04013    0.00790    0.00008   -0.00283
C9    1    0.496407    0.329642    0.393696    11.00000    0.04865    0.04595 =
         0.03905   -0.00215   -0.01257   -0.00262
AFIX  43
H9    2    0.409252    0.341271    0.363250    11.00000   -1.20000
AFIX   0
C10   1    0.518169    0.354330    0.507133    11.00000    0.05724    0.04052 =
         0.03273   -0.00188   -0.00629   -0.00787
C11   1    0.429026    0.423635    0.565113    11.00000    0.07010    0.04542 =
         0.04342   -0.00212   -0.00039   -0.01429
C12   1    0.451417    0.441890    0.672564    11.00000    0.11620    0.05939 =
         0.04223   -0.00578    0.01569   -0.02056
AFIX  43
H12   2    0.390833    0.488245    0.711462    11.00000   -1.20000
AFIX   0
C13   1    0.564211    0.390783    0.721305    11.00000    0.15199    0.05931 =
         0.03437   -0.00272   -0.02079   -0.03045
AFIX  43
H13   2    0.580658    0.403868    0.793147    11.00000   -1.20000
AFIX   0
C14   1    0.650389    0.322359    0.665953    11.00000    0.11709    0.08219 =
         0.04951    0.00163   -0.04257   -0.00059
AFIX  43
H14   2    0.723854    0.285685    0.700395    11.00000   -1.20000
AFIX   0
C15   1    0.631343    0.305892    0.559116    11.00000    0.07537    0.05396 =
         0.05297    0.00295   -0.01965   -0.00186
AFIX  43
H15   2    0.695074    0.261707    0.521021    11.00000   -1.20000
AFIX   0
H1    2    0.480097    0.267763    0.216704    11.00000    0.05068
HKLF 4
REM  3 in Pna21
REM R1 =  0.0365 for   1837 Fo > 4sig(Fo)  and  0.0763 for all   2744 data
REM    176 parameters refined using      2 restraints
END
WGHT      0.0205      2.2518
REM Highest difference peak  0.424,  deepest hole -0.468,  1-sigma level  0.074
Q1    1   0.3981  0.2947 -0.1579  11.00000  0.05    0.42
Q2    1   0.2480  0.4218  0.4918  11.00000  0.05    0.35
Q3    1   0.4218  0.2609 -0.2687  11.00000  0.05    0.35
Q4    1   0.8412  0.2908  0.6773  11.00000  0.05    0.32
Q5    1   0.2285  0.4347  0.4699  11.00000  0.05    0.31
Q6    1   0.4093  0.0207 -0.2198  11.00000  0.05    0.30
Q7    1   0.4800  0.3594  0.0115  11.00000  0.05    0.30
Q8    1   0.1736  0.4915  0.5051  11.00000  0.05    0.29
Q9    1   0.4512  0.5590  0.6769  11.00000  0.05    0.27
Q10   1   0.5808 -0.0151 -0.2752  11.00000  0.05    0.26
Q11   1   0.4846  0.1330 -0.4205  11.00000  0.05    0.26
Q12   1   0.4045  0.3068  0.1717  11.00000  0.05    0.25
Q13   1   0.6256 -0.1413 -0.1161  11.00000  0.05    0.25
Q14   1   0.4370  0.5727  0.5767  11.00000  0.05    0.24
Q15   1   0.3628  0.5802  0.5019  11.00000  0.05    0.24
Q16   1   0.5054  0.3333  0.8960  11.00000  0.05    0.24
Q17   1   0.7553  0.0433  0.2341  11.00000  0.05    0.23
Q18   1   0.4605  0.1743  0.2039  11.00000  0.05    0.23
Q19   1   0.8698  0.1115  0.0156  11.00000  0.05    0.23
Q20   1   0.4088  0.2948  0.0718  11.00000  0.05    0.23
;
data_80R
_publ_section_title
;
Synthesis, X-ray crystal structure, Hirshfeld surface analysis and DFT studies
of (<i>E</i>)-<i>N</i>'-(2-bromobenzylidene)-4-methylbenzohydrazide
;
loop_
    _publ_author_name
    _publ_author_footnote
    _publ_author_address
    'Azhagan Ganapathi Anitha' ?
;
PG & Research Department of Physics
Seethalakshmi Ramaswami College
Tiruchirappalli 620 002
Tamil Nadu, India
;
    'Chidambaram Arunagiri' ?
;
PG & Research Department of Physics
Periyar E.V.R. College (Autonomous)
Tiruchirappalli 620 023
Tamil Nadu, India
;
    'Annamalai  Subashini' ?
;
PG & Research Department of Chemistry
Seethalakshmi Ramaswami College
Tiruchirappalli 620 002
Tamil Nadu, India
;
_publ_section_synopsis
;
The title molecule displays a <i>trans</i> configuration with respect to the
C\\db N double bond. The dihedral angle between the bromo- and the
methyl-substituted benzene rings is 16.1(3)\%. In the crystal, molecules are
connected by N---H...O and weak C---H...O hydrogen bonds, forming
<i>R</i>~2~^1^(6) ring motifs and generating chains along the <i>a</i>--axis
direction.
;
