# Supplementary material for: Synthesis, X-ray crystal structure, Hirshfeld surface analysis and DFT studies of (E)-N′-(2-bromo­benzyl­idene)-4-methylbenzohydrazide
Source: Acta Crystallogr E Crystallogr Commun. 2019 Jan 4;75(Pt 2):109–14. doi: 10.1107/S2056989018017978 (PMC6362670; doi:10.1107/S2056989018017978)
Supplement: Supplementary file 2 [file e-75-00109-Isup2.cml]

<?xml version="1.0" ?>
<cml>
<molecule title="(E)-4-Methyl-N&#39;-(2-bromo-benzylidene) benzohydrazide" id="m1">
  <atomArray>
    <atom id="a1" elementType="C" />
    <atom id="a2" elementType="C" />
    <atom id="a3" elementType="C" />
    <atom id="a4" elementType="C" />
    <atom id="a5" elementType="C" />
    <atom id="a6" elementType="C" />
    <atom id="a7" elementType="C" />
    <atom id="a8" elementType="C" />
    <atom id="a9" elementType="O" />
    <atom id="a10" elementType="N" />
    <atom id="a11" elementType="N" />
    <atom id="a12" elementType="C" />
    <atom id="a13" elementType="C" />
    <atom id="a14" elementType="C" />
    <atom id="a15" elementType="Br" />
    <atom id="a16" elementType="C" />
    <atom id="a17" elementType="C" />
    <atom id="a18" elementType="C" />
    <atom id="a19" elementType="C" />
  </atomArray>
  <bondArray>
    <bond atomRefs2="a1 a2" order="1" />
    <bond atomRefs2="a2 a3" order="2">
      <bondStereo>T</bondStereo>
    </bond>
    <bond atomRefs2="a3 a4" order="1" />
    <bond atomRefs2="a4 a5" order="2">
      <bondStereo>C</bondStereo>
    </bond>
    <bond atomRefs2="a5 a6" order="1" />
    <bond atomRefs2="a6 a7" order="2">
      <bondStereo>C</bondStereo>
    </bond>
    <bond atomRefs2="a2 a7" order="1" />
    <bond atomRefs2="a5 a8" order="1" />
    <bond atomRefs2="a8 a9" order="2" />
    <bond atomRefs2="a8 a10" order="1" />
    <bond atomRefs2="a10 a11" order="1" />
    <bond atomRefs2="a11 a12" order="2">
      <bondStereo>T</bondStereo>
    </bond>
    <bond atomRefs2="a12 a13" order="1" />
    <bond atomRefs2="a13 a14" order="2">
      <bondStereo>C</bondStereo>
    </bond>
    <bond atomRefs2="a14 a15" order="1" />
    <bond atomRefs2="a14 a16" order="1" />
    <bond atomRefs2="a16 a17" order="2">
      <bondStereo>C</bondStereo>
    </bond>
    <bond atomRefs2="a17 a18" order="1" />
    <bond atomRefs2="a18 a19" order="2">
      <bondStereo>C</bondStereo>
    </bond>
    <bond atomRefs2="a13 a19" order="1" />
  </bondArray>
</molecule>
</cml>
